# Supplementary material for: Expression of Proton-Sensitive GPR31, GPR151, TASK1 and TASK3 in Common Skin Tumors
Source: Cells. 2021 Dec 23;11(1):27. doi: 10.3390/cells11010027 (PMC8744809; doi:10.3390/cells11010027)
Supplement: Supplementary file 1 [file cells-11-00027-s001.zip]

Archive with 1 entries (1 files):
- cells-1509301-supplementary.pdf
